# Supplementary material for: Neonicotinoid insecticide residues in subsurface drainage and open ditch water around maize fields in southwestern Ontario
Source: PLoS One. 2019 Apr 4;14(4):e0214787. doi: 10.1371/journal.pone.0214787 (PMC6449027; doi:10.1371/journal.pone.0214787)
Supplement: S2 Table — LOD and LOC reported at bottom. Values in black reported previously in PLOS NE|DOI:10.1371/ journal.pone.0118139. Values in red not previously reported. (XLSX) [file pone.0214787.s002.xlsx]

## Sheet: Sheet1
Table S1. Determination of 7 neonicotinoid insecticide and 2 herbicides residues in farm water (ng/mL) by QuEChERS method and LC-MS/MS
SW Ontario, 2013. LOD and LOC reported at bottom. Values in black reported previously in PLOS ONE|DOI:10.1371/journal.pone.0118139
Values in red not previously reported.
Sample ID	Source	Field Name	Field code	timeline	sampling date	clothianidin	thiamethoxam	imidacloprid	thiacloprid	acetamiprid	dinotefuran	nitenpyram
WA007	ditch	McKay Field	5A	0d post-planting	2013-05-13	0.151	0.01765	0	0	0	0	0
WA008	ditch	McKay Field	5A	0d post-planting	2013-05-13	0.985	0.098	0	0	0	0	0
WA013	ditch	Field 8	9A	0d post-planting	2013-05-08	0.139	0.0387	0	0	0	0	0
WA020	ditch	Field 2	1B	week 1	2013-05-14	0.04025	0.0331	0	0.00473	0	0	0
WA026	drain	McKay Field	5A	week 1	2013-05-24	0.0378	0	0	0	0	0	0
WA033	drain	Armand	8A	week 1	2013-05-14	0.0182	0	0	0.0403	0	0	0
WA040	drain	Dow 1 West	4B	0d post-planting	2013-05-08	0.51	0.59	0	0	0	0	0
WA046	drain	Dow 1 East	4A	week 1	2013-05-16	0.625	1.155	0	0	0	0	0
WA047	ditch	Dow 1 East	4A	week 1	2013-05-16	0.175	0	0	0	0	0	0
WA051	ditch	Field 8	9A	week 1	2013-05-15	3.925	0.505	0	0	0	0	0
WA065	ditch	Field 1	2A	preplant	2013-05-01	0.3515	0.266	0	0	0	0	0
WA066	ditch	Field 1	2A	preplant	2013-05-01	0.62	0.376	0	0	0	0	0
WA070	ditch	Shiloh North	6A	wk2	2013-05-13	0.58	1.915	0	0	0	0	0
WA083	ditch	Field 8	9A	wk1	2013-05-10	1.06	1.455	0	0	0	0	0
WA125	ditch	Field 2	3B	wk4	2013-05-29	1.455	3.82	0	0	0	0	0
WA126	ditch	Field 1	3A	wk7	2013-06-21	1.5	3.125	0	0	0	0	0
WA129	ditch	Field 2	3B	wk4	2013-05-29	7.2	0.505	0	0	0	0	0
WA133	drain	Dow 1 East	4A	wk4	2013-05-30	3.575	2.63	0	0	0	0	0
WA145	ditch	Field 1	1A	wk4	2013-05-27	0.082	0.0615	0.0645	0.026	0	0.0251667	0
WA146	drain	Field 1	1A	wk4	2013-05-27	0.0207	0.0945	0	0	0	0.0181667	0
WA148	drain	Oil Field	7B	wk2	2013-05-22	0.0425	1.57	0.02295	0	0	0	0
WA149	ditch	Oil Field	7B	wk2	2013-05-22	0.03925	0.0244	0	0	0	0	0
WA151	drain	Field 8	9A	wk1	2013-05-10	0.0715	0.0615	0	0	0	0	0
WA152	ditch	Field 1	1A	preplant	2013-04-30	2.565	0.123	0	0	0	0	0.0246828
WA153	ditch	Field 1	1A	preplant	2013-04-30	5.4	0.9	0	0	0	0	0
WA154	ditch	Field 1	1A	preplant	2013-04-30	0.062	0.201	0	0	0.017688	0	0
WA155	ditch	Field 1	1A	wk1	2013-05-09	1.095	0.0745	0.0201	0	0	0	0
WA156	ditch	Field 1	1A	wk1	2013-05-09	0.0895	0.06	0	0	0	0	0
WA157	ditch	Field 1	1A	wk2	2013-05-14	0.2575	0.0615	0	0	0	0	0
WA158	ditch	Field 1	1A	wk2	2013-05-14	1.55	0.058	0	0	0	0.0233333	0
WA159	ditch	Field 1	1A	wk3	2013-05-21	1.075	0.2695	0.136	0	0	0	0
WA160	ditch	Field 1	1A	wk3	2013-05-21	1.115	0.74	0.02415	0	0	0	0
WA161	ditch	Field 1	1A	wk5	2013-06-03	1.67	0.127	0	0	0	0	0
WA162	ditch	Field 1	1A	wk5	2013-06-03	2.745	0.0585	0	0	0	0	0
WA163	ditch	Field 1	1A	wk6	2013-06-11	0.3295	0.261	0	0	0	0	0
WA164	ditch	Field 1	1A	wk7	2013-06-17	5	0.19	0	0	0	0	0
WA165	ditch	Field 1	1A	wk7	2013-06-17	0.211	0	0.2165	0	0	0	0
WA166	ditch	Field 1	1A	wk8	2013-06-25	1.605	0.3785	0	0	0	0	0
WA167	ditch	Field 1	1A	wk8	2013-06-25	1.175	0.129	0.11	0	0	0	0
WA168	ditch	Field 2	1B	preplant	2013-04-30	1.48	0.1985	0	0	0	0	0
WA169	ditch	Field 2	1B	preplant	2013-04-30	0.52	0	0	0	0	0	0
WA170	ditch	Field 2	1B	wk2	2013-05-14	0.945	0	0	0	0	0	0
WA171	ditch	Field 2	1B	wk3	2013-05-21	2.12	0.0229	0.04985	0	0	0	0
WA172	ditch	Field 2	1B	wk4	2013-05-29	45.1	0.575	0	0	0	0	0.0151232
WA173	ditch	Field 2	1B	wk5	2013-06-03	0.377	0	0	0	0	0	0
WA174	ditch	Field 2	1B	wk6	2013-06-11	0.6	1.76	0	0	0	0	0
WA175	ditch	Field 2	1B	wk7	2013-06-17	0.4375	0.1045	0	0	0	0	0
WA176	ditch	Field 1	2A	preplant	2013-05-01	3.755	0	0	0	0	0	0
WA177	ditch	Field 1	2A	preplant	2013-05-01	0.8	0	0	0	0.019095	0	0
WA178	ditch	Field 1	2A	preplant	2013-05-01	0.655	0	0	0	0	0	0
WA179	ditch	Field 1	2A	wk2	2013-05-15	1.49	0	0	0	0	0	0
WA180	ditch	Field 1	2A	wk3	2013-05-21	0.27	0	0	0	0	0	0
WA182	ditch	Field 2	2B	preplant	2013-05-01	0.65	0	0	0	0	0	0
WA183	ditch	Field 2	2B	wk2	2013-05-15	1.525	0	0.0472	0	0	0	0
WA185	ditch	Field 2	2B	wk2	2013-05-15	0.0985	0	2.94	0	0	0	0
WA188	ditch	Field 2	2B	wk4	2013-05-27	0.86	0.04845	0	0	0.0202005	0	0
WA189	ditch	Field 2	2B	wk5	2013-06-03	0.625	0	0	0	0	0	0
WA190	ditch	Field 2	2B	wk6	2013-06-11	0.68	1.77	0	0	0	0	0
WA191	ditch	Field 2	2B	wk6	2013-06-11	0.655	0.525	0.0309	0	0	0	0
WA192	ditch	Field 2	2B	wk6	2013-06-11	0.63	0	0	0	0	0	0
WA193	ditch	Field 2	2B	wk7	2013-06-17	0.3895	0.122	0.124	0	0	0	0
WA194	ditch	Field 2	2B	wk7	2013-06-17	1.565	0.141	0.03305	0	0	0	0
WA195	ditch	Field 2	2B	wk8	2013-06-25	0.2055	0	0.04925	0	0	0	0
WA196	ditch	Field 2	2B	wk8	2013-06-25	0.414	0.308	0	0	0	0	0
WA197	ditch	Field 1	3A	preplant	2013-05-02	1.535	0	0	0	0	0	0
WA198	ditch	Field 1	3A	wk3	2013-05-23	0.3935	0	0	0	0	0	0
WA199	ditch	Field 1	3A	wk4	2013-05-29	0.625	0.331	0.158	0	0.021909	0	0
WA200	ditch	Field 1	3A	wk7	2013-06-21	0.835	0.03765	0	0	0	0	0
WA201	ditch	Field 2	3B	preplant	2013-05-02	1.035	0	0	0	0	0	0
WA202	ditch	Field 2	3B	wk2	2013-05-13	0.321	0	0.04895	0	0	0	0
WA203	ditch	Field 2	3B	wk3	2013-05-23	5.15	0	0	0	0	0	0.0263712
WA205	ditch	Field 2	3B	wk3	2013-05-23	1.69	0	0	0	0	0	0
WA206	ditch	Field 2	3B	wk4	2013-05-29	3.165	2.45	0	0	0.01809	0	0
WA207	ditch	Field 2	3B	wk5	2013-06-06	1.505	0	0	0	0	0	0
WA209	ditch	Dow 1 East	4A	preplant	2013-05-03	3.07	0.279	0	0	0	0	0
WA210	ditch	Dow 1 West	4B	preplant	2013-05-03	0.985	0	0	0	0	0	0
WA211	ditch	Dow 1 West	4B	wk3	2013-05-24	0.03455	0	0	0	0	0	0.031356
WA212	ditch	Dow 1 West	4B	wk5	2013-06-05	1.875	0	0	0	0	0	0
WA213	ditch	Dow 1 West	4B	wk6	2013-06-11	0.2835	0.03375	0	0	0	0	0
WA214	ditch	Dow 1 West	4B	wk7	2013-06-20	1.605	0	0	0	0	0	0
WA215	ditch	McKay Field	5A	preplant	2013-05-03	2.33	0	0	0	0	0	0
WA216	ditch	McKay Field	5A	preplant	2013-05-03	0	0	0	0	0	0	0.0183312
WA217	ditch	McKay Field	5A	preplant	2013-05-10	1.24	0	0	0	0	0	0.019698
WA218	ditch	McKay Field	5A	preplant	2013-05-10	3.85	0	0	0	0	0	0
WA219	ditch	McKay Field	5A	wk5	2013-06-12	0.09	0.22	0	0	0	0	0
WA220	ditch	McKay Field	5A	wk6	2013-06-20	0	0.0207	0	0	0	0	0
WA221	ditch	Shiloh North	6A	preplant	2013-04-30	0.15	0	0	0	0	0	0
WA222	ditch	Shiloh North	6A	wk1	2013-05-07	0.575	0	0	0	0	0	0
WA223	ditch	Shiloh North	6A	wk1	2013-05-07	0	0	0	0	0	0	0
WA224	ditch	Shiloh North	6A	wk3	2013-05-22	0.172	0	0.0735	0	0	0	0
WA225	ditch	Shiloh North	6A	wk3	2013-05-22	2.845	0	0	0	0	0	0
WA226	ditch	Shiloh North	6A	wk5	2013-06-04	0.765	0	0	0	0	0	0
WA227	ditch	Shiloh North	6A	wk7	2013-06-19	0.8	0.106	0	0	0	0	0
WA229	ditch	Shiloh North	6A	wk8	2013-06-24	0.3845	0.094	0	0	0	0	0
WA230	ditch	Shiloh North	6A	preplant	2013-04-30	3.595	0	0	0	0	0.022	0
WA231	ditch	Shiloh South	6B	wk1	2013-05-07	0.155	0	0	0	0	0	0.0067938
WA232	ditch	Shiloh South	6B	wk1	2013-05-07	0.414	0	0	0	0	0	0
WA233	ditch	Shiloh South	6B	wk1	2013-05-07	0.655	0	0	0	0	0	0
WA234	ditch	Shiloh South	6B	wk2	2013-05-13	0.096	0	0	0	0	0	0
WA235	ditch	Shiloh South	6B	wk2	2013-05-13	1.435	0	0	0	0	0	0
WA236	ditch	Shiloh South	6B	wk2	2013-05-13	0.75	0	0	0	0	0	0
WA237	ditch	Shiloh South	6B	wk3	2013-05-22	1.41	0	0	0	0	0	0
WA238	ditch	Shiloh South	6B	wk3	2013-05-22	1.57	0	0	0	0	0	0
WA239	ditch	Shiloh South	6B	wk3	2013-05-22	1.825	0	0	0	0.027537	0	0
WA240	ditch	Shiloh South	6B	wk4	2013-05-31	1.08	0.4315	0	0	0	0	0
WA241	ditch	Shiloh South	6B	wk4	2013-05-31	0.3015	0.72	0	0	0	0	0
WA242	ditch	Shiloh South	6B	wk4	2013-05-31	0.82	0.0345	0	0	0	0	0
WA243	ditch	Shiloh South	6B	wk5	2013-06-04	0.263	0.065	0	0	0	0	0
WA244	ditch	Shiloh South	6B	wk5	2013-06-04	0.4975	1.23	0	0	0	0	0
WA245	ditch	Shiloh South	6B	wk5	2013-06-04	0.74	0.2245	0	0	0	0	0
WA246	ditch	Shiloh South	6B	wk6	2013-06-12	0	0.09	0	0	0	0	0
WA247	ditch	Shiloh South	6B	wk7	2013-06-19	0.72	0.1015	0	0	0	0	0
WA248	ditch	Shiloh South	6B	wk7	2013-06-19	0.3235	0	0	0	0	0	0
WA249	ditch	Shiloh South	6B	wk8	2013-06-24	0.1965	0.0483	0	0	0	0	0
WA250	ditch	Walnut	6E		2013-04-30	0.471	0.02255	0	0	0	0	0
WA251	ditch	Walnut	6E		2013-04-30	0.615	0	0	0	0	0	0
WA252	ditch	Argyll	7A	preplant	2013-04-27	2.065	0	0	0	0	0	0
WA253	ditch	Argyll	7A	preplant	2013-05-10	0.625	0	0	0	0	0	0
WA254	ditch	Argyll	7A	wk2	2013-05-22	0.62	0	0	0	0	0	0
WA255	ditch	Argyll	7A	wk4	2013-06-04	0.2675	0.1625	0	0	0	0	0
WA256	ditch	Oil Field	7B	preplant	2013-05-09	2.215	0	0	0	0	0	0
WA257	ditch	Oil Field	7B	preplant	2013-05-09	1.32	0	0	0	0	0	0
WA258	ditch	Oil Field	7B	preplant	2013-05-15	0	0	0	0	0	0	0
WA259	ditch	Oil Field	7B	wk2	2013-05-22	0.1515	0	0	0	0	0	0
WA260	ditch	Armand	8A	preplant	2013-05-02	1.39	0	0	0	0	0	0
WA261	ditch	Armand	8A	wk1	2013-05-08	0.86	0	0	0	0	0	0
WA262	ditch	Field 8	9A	wk4	2013-05-27	1.405	0	0	0	0	0	0
WA263	ditch	Field 11	9B	preplant	2013-04-30	0	0	0	0	0	0	0
WA264	drain	Field 1	1A	wk2	2013-05-14	0	0.695	0.214	0	1.5276	0	0
WA265	drain	Field 1	1A	wk3	2013-05-21	0.86	0	0	0	0	0	0
WA266	drain	Field 1	1A	wk5	2013-06-03	1.58	0.1305	0	0	0	0	0.00471144
WA267	drain	Field 1	1A	wk6	2013-06-11	1.605	1.4	0	0	0	0	0
WA268	drain	Field 1	1A	wk8	2013-06-25	0.173	0.0195	0	0	0	0	0
WA269	drain	Field 1	2A	wk2	2013-05-15	0	0	0	0	0	0	0
WA271	drain	Field 1	2A	wk3	2013-05-21	0.4705	0	0	0	0	0	0
WA272	drain	Field 1	2A	wk4	2013-05-27	0.31	0	0	0	0	0	0
WA273	drain	Field 1	2A	wk4	2013-05-27	0	0	0	0	0	0	0
WA275	drain	Field 1	2A	wk6	2013-06-11	0.304	0.92	0	0	0	0	0
WA276	drain	Field 1	2A	wk6	2013-06-11	0	0.23	0	0	0	0	0
WA277	drain	Field 1	2A	wk7	2013-06-17	2.505	0.3405	0	0	0	0	0
WA278	drain	Field 1	2A	wk7	2013-06-17	0.3735	0.1645	0	0	0	0	0
WA279	drain	Field 1	2A	wk8	2013-06-25	1.155	0.0595	0.03885	0	0	0.0411667	0
WA280	drain	Field 1	2A	wk8	2013-06-25	2.035	0.059	0	0	0	0	0
WA281	drain	Field 2	2B	wk3	2013-05-21	0.058	0.02035	0	0	0.018492	0	0
WA282	drain	Field 2	2B	wk5	2013-06-03	2.015	0	0	0	0	0	0
WA283	drain	Field 2	2B	wk8	2013-06-25	2.12	0.0585	0	0	0	0	0
WA284	drain	Dow 1 East	4A	wk3	2013-05-24	0.3155	0	0	0	0	0	0
WA285	drain	Dow 1 East	4A	wk5	2013-06-05	0.91	0.193	0	0	0	0	0
WA286	drain	Dow 1 East	4A	wk7	2013-06-20	0.317	0.17	0.078	0	0	0	0
WA287	drain	McKay Field	5A	preplant	2013-05-03	0	0	0	0	0	0	0.0177684
WA288	drain	Shiloh North	6A	wk4	2013-05-31	1.97	0.67	0	0	0	0	0
WA289	drain	Shiloh North	6A	wk6	2013-06-12	0.73	0	0.03665	0	0	0	0
WA291	drain	Oil Field	7B	preplant	2013-05-15	0.123	0	0	0	0	0	0
WA292	drain	Oil Field	7B	wk4	2013-06-04	0.317	0.1585	0	0	0	0	0
WA293	drain	Oil Field	7B	wk4	2013-06-04	0.52	0.1395	0	0	0	0	0
WA294	drain	Oil Field	7B	wk5	2013-06-14	0.127	0.055	0.02565	0	0	0	0
WA295	drain	Oil Field	7B	wk6	2013-06-19	0.665	0.02145	0	0	0	0	0
WA296	drain	Oil Field	7B	wk6	2013-06-19	1.605	0.0945	0	0	0	0	0
WA297	drain	Oil Field	7B	wk7	2013-06-24	3.66	0.03485	0	0	0	0	0
WA298	drain	Oil Field	7B	wk7	2013-06-24	1.17	0.146	0	0	0	0	0
WA299	drain	Armand	8A	wk2	2013-05-14	0.057	0	0	0	0	0	0
WA300	drain	Armand	8A	wk3	2013-05-21	0.1055	0	0	0	0	0	0
WA301	drain	Armand	8A	wk5	2013-06-06	0	0	0	0	0	0	0
WA302	drain	Armand	8A	wk6	2013-06-14	0.222	0	0	0	0.0181905	0	0
WA303	drain	Armand	8A	wk7	2013-06-18	0.0494	0	0	0	0	0	0
WA304	drain	Armand	8A	wk8	2013-06-26	1.8	0.1155	0	0	0	0	0
WA305	drain	Bradley	8B	wk1	2013-05-07	1.065	0	0	0	0	0	0
WA306	drain	Field 8	9A	preplant	2013-05-01	0.065	0	0	0	0	0	0
WA307	drain	Field 8	9A	wk3	2013-05-21	0.62	0.0003935	0	0	0	0	0
WA308	drain	Field 11	9B	preplant	2013-05-10	6.95	0	0	0	0.0195975	0	0.0188136
					LOQ±SE	0.047±0.007	0.011±0.002	0.031±0.004	0.005±0.001	0.021±0.001	0.0510.004	0.1550.041
					LOD±SE	0.017±0.002	0.004±0.001	0.011±0.001	0.002±0.0004	0.007±0.001	0.019±0.001	0.0660±017
